# Supplementary material for: Safety and Efficacy of Surgical Techniques in Treating Lipedema: Systematic Review
Source: Aesthet Surg J Open Forum. 2026 Feb 24;8:ojag039. doi: 10.1093/asjof/ojag039 (PMC13010320; doi:10.1093/asjof/ojag039)
Supplement: ojag039_Supplementary_Data [file ojag039_supplementary_data.zip]

Archive with 5 entries (5 files):
- Supplemental Table 1.docx
- Supplemental Table 2.docx
- Appendix.docx
- Supplemental Figure 1.png
- Supplemental Figure Legend.docx
